# Supplementary material for: Genome-wide identification and expression patterns analysis of the RPD3/HDA1 gene family in cotton
Source: BMC Genomics. 2020 Sep 18;21:643. doi: 10.1186/s12864-020-07069-w (PMC7501681; doi:10.1186/s12864-020-07069-w)
Supplement: Supplementary file 1 — Additional file 1: Table S1. Detailed parameters of the RPD3 proteins in nine species. [file 12864_2020_7069_MOESM1_ESM.xlsx]

## Sheet: Sheet1
Table S1. Detailed parameters of the RPD3 proteins in nine species
Gene ID	Gene name	Length of proteins/amino acid (aa)	MW/Da	pI	Predicted subcellular localization
AT1G08460.1	AtHDA1	377	41262.6	5.6049	Cytoplasmic
AT3G18520.2	AtHDA2	564	60723.4	4.6271	Cytoplasmic
AT3G44680.1	AtHDA3	426	48688	5.107	Nuclear/Cytoplasmic
AT4G33470.1	AtHDA4	423	45576.9	6.6279	Chloroplast/Mitochondrial
AT4G38130.1	AtHDA5	501	56023	4.9834	CytoplasmicNuclear
AT5G26040.2	AtHDA6	387	43804.3	6.9588	PlasmaMembrane
AT5G35600.1	AtHDA7	409	46017	5.3944	Cytoplasmic
AT5G61060.2	AtHDA8	664	73107.2	5.2388	Cytoplasmic
AT5G61070.1	AtHDA9	682	76634.3	5.602	Cytoplasmic
AT5G63110.1	AtHDA10	471	52651.8	4.8756	Nuclear
Ga01G0161.1	GaHDA1	499	56175	4.9676	Nuclear
Ga01G1929.1	GaHDA2	655	73015.8	5.1716	Cytoplasmic
Ga01G2034.1	GaHDA3	455	51403.7	5.3242	Nuclear
Ga03G2237.1	GaHDA4	485	54879.8	4.948	Nuclear
Ga04G1786.1	GaHDA5	443	47857.4	6.5435	Chloroplast
Ga09G1110.1	GaHDA6	429	49112.5	4.9605	Cytoplasmic/Nuclear
Ga12G0127.1	GaHDA7	579	63743	6.1782	Cytoplasmic
Ga13G2333.1	GaHDA8	418	46713.6	8.813	PlasmaMembrane/Chloroplast
Ga13G2700.1	GaHDA9	380	41521	5.3276	Extracellular/Cytoplasmic
Gbar_A01G001180.1	GbHDA1	499	56217.1	4.9676	Nuclear
Gbar_A03G007250.1	GbHDA2	471	53094.5	5.076	Nuclear
Gbar_A03G008200.1	GbHDA3	689	76851.2	5.8442	Cytoplasmic
Gbar_A03G018690.1	GbHDA4	465	52527.3	5.3051	Nuclear/Cytoplasmic
Gbar_A05G038730.1	GbHDA5	430	46746.2	6.9848	Mitochondrial/Chloroplast
Gbar_A09G010450.1	GbHDA6	429	49084.4	4.8969	Cytoplasmic/Nuclear
Gbar_A12G027750.1	GbHDA7	579	63741	6.1782	Cytoplasmic
Gbar_A13G020420.1	GbHDA8	331	37388.8	8.4428	PlasmaMembrane
Gbar_A13G023650.1	GbHDA9	293	32399.6	5.8364	Cytoplasmic
Gbar_D01G001370.1	GbHDA10	499	56244	4.9102	Nuclear
Gbar_D02G020600.1	GbHDA11	465	52653.4	5.1309	Nuclear
Gbar_D03G010100.1	GbHDA12	667	74708.8	5.2554	Cytoplasmic
Gbar_D03G010940.1	GbHDA13	471	53062.5	5.076	Nuclear
Gbar_D04G003430.1	GbHDA14	449	48596.2	6.7773	Chloroplast/Mitochondrial
Gbar_D09G010170.1	GbHDA15	429	49106.4	4.8371	Cytoplasmic/Nuclear
Gbar_D12G027640.1	GbHDA16	579	63857.1	6.1299	Cytoplasmic
Gbar_D13G020750.1	GbHDA17	306	34643.9	8.4589	PlasmaMembrane
Gbar_D13G024160.1	GbHDA18	346	37989.1	5.9338	Cytoplasmic/Extracellular
Ghir_A01G001410.1	GhHDA1	499	56175	4.9676	Nuclear
Ghir_A03G007210.1	GhHDA2	471	53094.5	5.076	Nuclear
Ghir_A03G008200.1	GhHDA3	655	73014.8	5.325	Cytoplasmic
Ghir_A03G018610.1	GhHDA4	351	39545.7	4.4737	Cytoplasmic/Nuclear
Ghir_A05G039610.1	GhHDA5	449	48664.4	6.9085	Mitochondrial/Chloroplast
Ghir_A09G010210.1	GhHDA6	429	49084.4	4.8969	Cytoplasmic/Nuclear
Ghir_A12G027820.1	GhHDA7	574	63257.5	6.3108	Cytoplasmic
Ghir_A13G019980.1	GhHDA8	232	25794.9	6.5919	PlasmaMembrane
Ghir_A13G023460.1	GhHDA9	368	40373.8	5.3373	Cytoplasmic/Chloroplast
Ghir_D01G001410.1	GhHDA10	499	56258.1	4.9676	Nuclear
Ghir_D02G019970.1	GhHDA11	465	52653.4	5.1309	Nuclear
Ghir_D03G010660.1	GhHDA12	635	71015.5	4.8889	Cytoplasmic
Ghir_D03G011510.1	GhHDA13	471	53061.6	5.1489	Nuclear
Ghir_D04G003510.1	GhHDA14	443	47953.6	6.9591	Chloroplast/Mitochondrial
Ghir_D09G009940.1	GhHDA15	429	49106.4	4.8371	Cytoplasmic/Nuclear
Ghir_D12G027930.1	GhHDA16	579	63804	6.1788	Cytoplasmic
Ghir_D13G020760.1	GhHDA17	331	37280.8	8.6517	PlasmaMembrane
Ghir_D13G024090.1	GhHDA18	380	41633.2	5.648	Cytoplasmic
Gorai.002G014800.1	GrHDA1	531	60207.8	5.2564	Cytoplasmic
Gorai.003G101100.1	GrHDA2	667	74580.6	5.1777	Cytoplasmic
Gorai.003G110100.1	GrHDA3	471	53078.5	5.076	Nuclear
Gorai.005G215000.1	GrHDA4	485	54917.8	4.8987	Nuclear
Gorai.006G110500.1	GrHDA5	240	27183.5	4.2461	Nuclear/Cytoplasmic
Gorai.008G285500.1	GrHDA6	579	63742.9	6.1301	Cytoplasmic
Gorai.012G036200.1	GrHDA7	449	48626.3	6.6814	Chloroplast/Mitochondrial
Gorai.013G220000.1	GrHDA8	418	46697.7	8.4351	PlasmaMembrane/Chloroplast
Gorai.013G256700.1	GrHDA9	380	41535.1	5.6452	Cytoplasmic/Extracellular
LOC_Os01g40400.1	OsHDA1	481	52736.4	6.9501	Nuclear/Cytoplasmic
LOC_Os02g12350.1	OsHDA2	510	56504.4	5.7544	Cytoplasmic/Nuclear/Extracellular
LOC_Os02g12380.1	OsHDA3	509	56781.7	5.5358	Nuclear
LOC_Os04g33480.1	OsHDA4	384	44172.6	4.7242	Cytoplasmic/Nuclear
LOC_Os05g36920.1	OsHDA5	549	58505.8	6.7826	Chloroplast
LOC_Os05g36930.1	OsHDA6	442	48391.8	9.7689	Nuclear
LOC_Os06g37420.2	OsHDA7	277	30696.3	7.7556	Mitochondrial/Cytoplasmic
LOC_Os06g38470.1	OsHDA8	518	57506	5.3279	Nuclear
LOC_Os07g06980.1	OsHDA9	623	67066.3	5.6454	Cytoplasmic
LOC_Os07g41090.1	OsHDA10	695	76217.1	5.321	Chloroplast
LOC_Os08g25570.1	OsHDA11	458	50830.7	5.1126	Nuclear
LOC_Os11g09370.1	OsHDA12	456	50128.6	7.0059	Cytoplasmic/Mitochondrial/Nuclear
LOC_Os11g09418.1	OsHDA13	935	105194	6.9275	Nuclear/Cytoplasmic
LOC_Os12g08220.1	OsHDA14	443	48099.8	6.6605	Mitochondrial
Potri.001G460000.1.p	PtHDA1	429	48847	4.9024	Cytoplasmic/Nuclear
Potri.004G092900.1.p	PtHDA2	655	73267.1	5.2452	Cytoplasmic
Potri.004G209800.4.p	PtHDA3	501	56130	5.1749	Cytoplasmic/Nuclear
Potri.005G064200.1.p	PtHDA4	414	45085	6.1412	Mitochondrial
Potri.006G230300.5.p	PtHDA5	391	43414.8	7.9258	Chloroplast
Potri.007G104900.1.p	PtHDA6	144	15625.4	4.4358	Extracellular/Cytoplasmic
Potri.009G020500.1.p	PtHDA7	379	41167.8	6.367	Cytoplasmic
Potri.009G170700.2.p	PtHDA8	499	56178.1	4.8723	Nuclear/Cytoplasmic
Potri.012G060400.1.p	PtHDA9	594	64922.1	6.7489	Nuclear/Cytoplasmic
Potri.012G083800.1.p	PtHDA10	440	49514.7	5.2011	Cytoplasmic/Nuclear
Potri.015G082500.1.p	PtHDA11	467	52331.7	5.3337	Nuclear
Thecc.01G134400.1.p	TcHDA1	417	44854	6.5974	Chloroplast/Mitochondrial
Thecc.02G149900.1.p	TcHDA2	499	56178.1	4.9145	Nuclear/Cytoplasmic
Thecc.03G021200.1.p	TcHDA3	470	52501.8	5.2211	Nuclear
Thecc.03G028900.1.p	TcHDA4	580	64059.2	6.4025	Cytoplasmic/Nuclear
Thecc.03G101100.3.p	TcHDA5	659	73771.6	5.5036	Cytoplasmic
Thecc.09G053100.1.p	TcHDA6	399	44847	9.4356	PlasmaMembrane/Chloroplast
Thecc.09G273600.1.p	TcHDA7	385	41793.2	5.9119	Extracellular/Cytoplasmic
Thecc.09G289300.1.p	TcHDA8	429	49076.5	4.7872	Nuclear/Cytoplasmic
Zm00001d003813_P001	ZmHDA1	447	51191.8	5.0334	Cytoplasmic
Zm00001d006780_P011	ZmHDA2	704	77007.6	5.7151	Chloroplast/Cytoplasmic
Zm00001d010152_P002	ZmHDA3	563	59154.8	5.164	Extracellular
Zm00001d010162_P002	ZmHDA4	563	59154.8	5.164	Extracellular
Zm00001d016381_P001	ZmHDA5	408	46095.9	6.7712	Nuclear
Zm00001d018864_P001	ZmHDA6	619	66171.7	6.0357	Cytoplasmic/Chloroplast
Zm00001d042974_P001	ZmHDA7	215	23274.3	5.0156	Cytoplasmic/Chloroplast
Zm00001d046348_P003	ZmHDA8	381	42364.8	6.8837	PlasmaMembrane/Chloroplast
Zm00001d046388_P001	ZmHDA9	531	59119.3	6.1234	Nuclear
Zm00001d050139_P001	ZmHDA10	491	54578.5	5.8519	Cytoplasmic/Nuclear
Zm00001d053595_P004	ZmHDA11	517	57931.6	5.5362	Nuclear
