# Supplementary material for: Genome-wide identification and expression patterns analysis of the RPD3/HDA1 gene family in cotton
Source: BMC Genomics. 2020 Sep 18;21:643. doi: 10.1186/s12864-020-07069-w (PMC7501681; doi:10.1186/s12864-020-07069-w)
Supplement: Supplementary file 2 — Additional file 2: Table S2. Location of Hist_deacetyl domain in cotton RPD3 proteins. [file 12864_2020_7069_MOESM2_ESM.xlsx]

## Sheet: Sheet1
Table S2. Location of Hist_deacetyl domain in cotton RPD3 proteins
Gene ID	Gene name	Location of Hist_deacetyl domain
Ga01G0161.1	GaHDA1	36-327
Ga01G1929.1	GaHDA2	44-344
Ga01G2034.1	GaHDA3	38-315
Ga03G2237.1	GaHDA4	36-327
Ga04G1786.1	GaHDA5	100-406
Ga09G1110.1	GaHDA6	24-316
Ga12G0127.1	GaHDA7	200-489
Ga13G2333.1	GaHDA8	117-400
Ga13G2700.1	GaHDA9	43-337
Gorai.002G014800.1	GrHDA1	36-327
Gorai.003G101100.1	GrHDA2	44-344
Gorai.003G110100.1	GrHDA3	38-331
Gorai.005G215000.1	GrHDA4	36-327
Gorai.006G110500.1	GrHDA5	1-127
Gorai.008G285500.1	GrHDA6	200-489
Gorai.012G036200.1	GrHDA7	106-412
Gorai.013G220000.1	GrHDA8	117-400
Gorai.013G256700.1	GrHDA9	43-337
Ghir_A01G001410.1	GhHDA1	36-327
Ghir_A03G007210.1	GhHDA2	38-331
Ghir_A03G008200.1	GhHDA3	44-344
Ghir_A03G018610.1	GhHDA4	5-193
Ghir_A05G039610.1	GhHDA5	106-412
Ghir_A09G010210.1	GhHDA6	24-316
Ghir_A12G027820.1	GhHDA7	195-484
Ghir_A13G019980.1	GhHDA8	43-224
Ghir_A13G023460.1	GhHDA9	43-325
Ghir_D01G001410.1	GhHDA10	36-327
Ghir_D02G019970.1	GhHDA11	36-327
Ghir_D03G010660.1	GhHDA12	43-332
Ghir_D03G011510.1	GhHDA13	38-331
Ghir_D04G003510.1	GhHDA14	100-406
Ghir_D09G009940.1	GhHDA15	24-316
Ghir_D12G027930.1	GhHDA16	200-489
Ghir_D13G020760.1	GhHDA17	117-325
Ghir_D13G024090.1	GhHDA18	43-337
Gbar_A01G001180.1	GbHDA1	36-327
Gbar_A03G007250.1	GbHDA2	38-331
Gbar_A03G008200.1	GbHDA3	73-373
Gbar_A03G018690.1	GbHDA4	36-327
Gbar_A05G038730.1	GbHDA5	106-393
Gbar_A09G010450.1	GbHDA6	24-316
Gbar_A12G027750.1	GbHDA7	200-489
Gbar_A13G020420.1	GbHDA8	117-329
Gbar_A13G023650.1	GbHDA9	74-250
Gbar_D01G001370.1	GbHDA10	36-327
Gbar_D02G020600.1	GbHDA11	36-327
Gbar_D03G010100.1	GbHDA12	44-344
Gbar_D03G010940.1	GbHDA13	38-331
Gbar_D04G003430.1	GbHDA14	106-412
Gbar_D09G010170.1	GbHDA15	24-316
Gbar_D12G027640.1	GbHDA16	200-489
Gbar_D13G020750.1	GbHDA17	117-298
Gbar_D13G024160.1	GbHDA18	38-303
