# Supplementary material for: Genome-wide identification and expression patterns analysis of the RPD3/HDA1 gene family in cotton
Source: BMC Genomics. 2020 Sep 18;21:643. doi: 10.1186/s12864-020-07069-w (PMC7501681; doi:10.1186/s12864-020-07069-w)
Supplement: Supplementary file 4 — Additional file 4: Table S3. Numbers of introns and exons of cotton RPD3 genes. [file 12864_2020_7069_MOESM4_ESM.xlsx]

## Sheet: Sheet1
Table S3. Numbers of introns and exons of cotton RPD3 genes
Gene name	Subfamily	Number of introns	Number of exons
GbHDA15	Class Ⅰ	13	14
GhHDA15	Class Ⅰ	13	14
GrHDA5	Class Ⅰ	8	9
GhHDA6	Class Ⅰ	13	14
GaHDA6	Class Ⅰ	13	14
GbHDA6	Class Ⅰ	13	14
GbHDA2	Class Ⅰ	5	6
GhHDA2	Class Ⅰ	5	6
GaHDA3	Class Ⅰ	6	7
GbHDA13	Class Ⅰ	5	6
GhHDA13	Class Ⅰ	5	6
GrHDA3	Class Ⅰ	5	6
GaHDA4	Class Ⅰ	6	7
GbHDA4	Class Ⅰ	5	6
GhHDA4	Class Ⅰ	6	7
GrHDA4	Class Ⅰ	6	7
GbHDA11	Class Ⅰ	5	6
GhHDA11	Class Ⅰ	5	6
GaHDA1	Class Ⅰ	6	7
GbHDA1	Class Ⅰ	6	7
GhHDA1	Class Ⅰ	6	7
GrHDA1	Class Ⅰ	5	6
GbHDA10	Class Ⅰ	6	7
GhHDA10	Class Ⅰ	6	7
GbHDA3	Class Ⅱ	15	16
GhHDA3	Class Ⅱ	14	15
GaHDA2	Class Ⅱ	14	15
GrHDA2	Class Ⅱ	13	14
GhHDA12	Class Ⅱ	13	14
GbHDA12	Class Ⅱ	13	14
GhHDA14	Class Ⅱ	8	9
GbHDA14	Class Ⅱ	8	9
GrHDA7	Class Ⅱ	8	9
GaHDA5	Class Ⅱ	8	9
GbHDA5	Class Ⅱ	7	8
GhHDA5	Class Ⅱ	8	9
GbHDA17	Class Ⅲ	7	8
GhHDA8	Class Ⅲ	7	8
GbHDA8	Class Ⅲ	10	11
GaHDA8	Class Ⅲ	12	13
GhHDA17	Class Ⅲ	10	11
GrHDA8	Class Ⅲ	12	13
GhHDA16	Unclassified	16	17
GrHDA6	Unclassified	16	17
GbHDA16	Unclassified	16	17
GhHDA7	Unclassified	16	17
GaHDA7	Unclassified	16	17
GbHDA7	Unclassified	16	17
GbHDA9	Unclassified	2	3
GhHDA9	Unclassified	3	4
GaHDA9	Unclassified	2	3
GrHDA9	Unclassified	2	3
GbHDA18	Unclassified	2	3
GhHDA18	Unclassified	2	3
