# Supplementary material for: Genome-wide identification and expression patterns analysis of the RPD3/HDA1 gene family in cotton
Source: BMC Genomics. 2020 Sep 18;21:643. doi: 10.1186/s12864-020-07069-w (PMC7501681; doi:10.1186/s12864-020-07069-w)
Supplement: Supplementary file 5 — Additional file 5: Table S4. Chromosomal location of RPD3 genes in G. arboreum, G. raimondii, G. barbadense and G. hirsutum. [file 12864_2020_7069_MOESM5_ESM.xlsx]

## Sheet: Sheet1
Table S4. Chromosomal location of RPD3 genes in G. arboreum, G. raimondii, G. barbadense and G. hirsutum
Gene ID	Gene name	Chromosome number	Location
Ga01G0161.1	GaHDA1	Chr01	1107785-1111460(+)
Ga01G1929.1	GaHDA2	Chr01	93003668-93023293(-)
Ga01G2034.1	GaHDA3	Chr01	97302697-97308183(-)
Ga03G2237.1	GaHDA4	Chr03	130200245-130203533(-)
Ga04G1786.1	GaHDA5	Chr04	93202811-93207524(+)
Ga09G1110.1	GaHDA6	Chr09	64832895-64837357(+)
Ga12G0127.1	GaHDA7	Chr12	1013794-1022039(+)
Ga13G2333.1	GaHDA8	Chr13	118638588-118642941(-)
Ga13G2700.1	GaHDA9	Chr13	122813473-122817111(+)
Gorai.002G014800.1	GrHDA1	Chr02	957094-961403(+)
Gorai.003G101100.1	GrHDA2	Chr03	31032096-31041795(+)
Gorai.003G110100.1	GrHDA3	Chr03	33848173-33852851(-)
Gorai.005G215000.1	GrHDA4	Chr05	59731665-59736156(-)
Gorai.006G110500.1	GrHDA5	Chr06	35699227-35703303(+)
Gorai.008G285500.1	GrHDA6	Chr08	56142411-56152141(-)
Gorai.012G036200.1	GrHDA7	Chr12	4479240-4484270(-)
Gorai.013G220000.1	GrHDA8	Chr13	53993141-53998135(-)
Gorai.013G256700.1	GrHDA9	Chr13	57277435-57281425(+)
Gbar_A01G001180.1	GbHDA1	A01	1023866-1028360(+)
Gbar_A03G007250.1	GbHDA2	A03	14452627-14457337(+)
Gbar_A03G008200.1	GbHDA3	A03	18194446-18217489(+)
Gbar_A03G018690.1	GbHDA4	A03	99849127-99853673(-)
Gbar_A05G038730.1	GbHDA5	A05	97567392-97572475(+)
Gbar_A09G010450.1	GbHDA6	A09	58775161-58779625(+)
Gbar_A12G027750.1	GbHDA7	A12	101047735-101057511(-)
Gbar_A13G020420.1	GbHDA8	A13	104126296-104131029(-)
Gbar_A13G023650.1	GbHDA9	A13	108123502-108127498(+)
Gbar_D01G001370.1	GbHDA10	D01	1048980-1053509(+)
Gbar_D02G020600.1	GbHDA11	D02	63079169-63083624(-)
Gbar_D03G010100.1	GbHDA12	D03	35930165-35939958(+)
Gbar_D03G010940.1	GbHDA13	D03	38816209-38820929(-)
Gbar_D04G003430.1	GbHDA14	D04	4515485-4520451(-)
Gbar_D09G010170.1	GbHDA15	D09	35047257-35051705(+)
Gbar_D12G027640.1	GbHDA16	D12	58035680-58045429(-)
Gbar_D13G020750.1	GbHDA17	D13	55095018-55100081(-)
Gbar_D13G024160.1	GbHDA18	D13	58874504-58878493(+)
Ghir_A01G001410.1	GhHDA1	A01	1248142-1253106(+)
Ghir_A03G007210.1	GhHDA2	A03	15614679-15619356(+)
Ghir_A03G008200.1	GhHDA3	A03	19465173-19485035(+)
Ghir_A03G018610.1	GhHDA4	A03	107449359-107453786(-)
Ghir_A05G039610.1	GhHDA5	A05	104031679-104036677(+)
Ghir_A09G010210.1	GhHDA6	A09	62205208-62209667(+)
Ghir_A12G027820.1	GhHDA7	A12	106529303-106539211(-)
Ghir_A13G019980.1	GhHDA8	A13	103201037-103206975(-)
Ghir_A13G023460.1	GhHDA9	A13	107136816-107140446(+)
Ghir_D01G001410.1	GhHDA10	D01	1034888-1039499(+)
Ghir_D02G019970.1	GhHDA11	D02	65172667-65177209(-)
Ghir_D03G010660.1	GhHDA12	D03	36950230-36959432(+)
Ghir_D03G011510.1	GhHDA13	D03	39836089-39840769(-)
Ghir_D04G003510.1	GhHDA14	D04	4907604-4912418(-)
Ghir_D09G009940.1	GhHDA15	D09	36374353-36378797(+)
Ghir_D12G027930.1	GhHDA16	D12	61612975-61622993(-)
Ghir_D13G020760.1	GhHDA17	D13	58522671-58527848(-)
Ghir_D13G024090.1	GhHDA18	D13	61865335-61869336(+)
