# Supplementary material for: Genome-wide identification and expression patterns analysis of the RPD3/HDA1 gene family in cotton
Source: BMC Genomics. 2020 Sep 18;21:643. doi: 10.1186/s12864-020-07069-w (PMC7501681; doi:10.1186/s12864-020-07069-w)
Supplement: Supplementary file 6 — Additional file 6: Table S5. Ka/Ks ratios and occurrence times of segmentally duplicated RPD3 gene pairs of three cotton species. When Ks was equal to 0, Ka/Ks ratios was marked as Ka> > Ks. [file 12864_2020_7069_MOESM6_ESM.xlsx]

## Sheet: Sheet1
Table S5. Ka/Ks ratios and occcurrence times of segmentally duplicated RPD3 gene pairs of three cotton species
gene1	gene2	Ka	Ks	Ka/Ks	Duplication type	Purifying selection	Age/MYA
GaHDA1	GrHDA1	0.00173473	0.0450925	0.0384705	segmental	Yes	8.67163
GaHDA3	GrHDA3	0.0387167	0.0740162	0.523084	segmental	Yes	14.2339
GaHDA2	GrHDA2	0.0160122	0.0410984	0.389606	segmental	Yes	7.90353
GaHDA4	GrHDA1	0.0564193	0.751065	0.0751191	segmental	Yes	144.436
GaHDA4	GrHDA4	0.00357064	0.037035	0.0964124	segmental	Yes	7.12212
GaHDA5	GrHDA7	0.00898214	0.0515778	0.174148	segmental	Yes	9.9188
GaHDA7	GrHDA6	0.00941336	0.0344668	0.273114	segmental	Yes	6.62823
GaHDA8	GrHDA8	0.0250378	0.0535942	0.467174	segmental	Yes	10.3066
GaHDA9	GrHDA9	0.0057466	0.0306263	0.187636	segmental	Yes	5.88967
GhHDA1	GaHDA1	0	0.0176565	0	segmental	Yes	3.39549
GhHDA1	GaHDA4	0.0534591	0.73219	0.0730126	segmental	Yes	140.806
GhHDA2	GaHDA3	0.0377093	0.0305217	1.23549	segmental	No	5.86955
GhHDA3	GaHDA2	0.00066072	0.0044494	0.148496	segmental	Yes	0.855654
GhHDA4	GaHDA4	0.0183753	0.0351253	0.523135	segmental	Yes	6.75486
GhHDA5	GaHDA5	0.00298211	0.00312175	0.955268	segmental	Yes	0.600337
GhHDA6	GaHDA6	0.000991818	0	Ka>>Ks	segmental	No	0
GhHDA7	GaHDA7	0.00302382	0.00506117	0.597453	segmental	Yes	0.973303
GhHDA8	GaHDA8	0.137922	0.169806	0.812229	segmental	Yes	32.6551
GhHDA9	GaHDA9	0.0011818	0.00781766	0.151171	segmental	Yes	1.5034
GhHDA10	GaHDA1	0.000866989	0.0389018	0.0222866	segmental	Yes	7.48111
GhHDA10	GaHDA4	0.0537362	0.741102	0.0725085	segmental	Yes	142.52
GhHDA11	GaHDA4	0.00372643	0.0386041	0.0965294	segmental	Yes	7.42386
GhHDA13	GaHDA3	0.0407088	0.0638915	0.637155	segmental	Yes	12.2868
GhHDA12	GaHDA2	0.0238157	0.0575017	0.414174	segmental	Yes	11.058
GhHDA14	GaHDA5	0.00798278	0.0448612	0.177944	segmental	Yes	8.62716
GhHDA15	GaHDA6	0.00897319	0.0293436	0.305797	segmental	Yes	5.643
GhHDA16	GaHDA7	0.00903455	0.030558	0.295652	segmental	Yes	5.87654
GhHDA17	GaHDA8	0.030461	0.0677563	0.449568	segmental	Yes	13.0301
GhHDA18	GaHDA9	0.0103778	0.0345219	0.300615	segmental	Yes	6.63883
GhHDA1	GrHDA1	0.00173473	0.0389212	0.0445704	segmental	Yes	7.48484
GhHDA3	GrHDA2	0.0166868	0.0410984	0.406022	segmental	Yes	7.90353
GhHDA2	GrHDA3	0.00371116	0.0433334	0.085642	segmental	Yes	8.33334
GhHDA4	GrHDA4	0.0234345	0.0527856	0.443957	segmental	Yes	10.1511
GhHDA5	GrHDA7	0.0078728	0.0541349	0.145429	segmental	Yes	10.4106
GhHDA7	GrHDA6	0.0102579	0.0401044	0.255779	segmental	Yes	7.71238
GhHDA8	GrHDA8	0.153971	0.216514	0.711137	segmental	Yes	41.6373
GhHDA9	GrHDA9	0.00712242	0.0317193	0.224545	segmental	Yes	6.09986
GhHDA10	GrHDA1	0.000866176	0.00587375	0.147466	segmental	Yes	1.12957
GhHDA11	GrHDA4	0	0.00314301	0	segmental	Yes	0.604425
GhHDA12	GrHDA2	0.0130752	0.0349578	0.374029	segmental	Yes	6.72265
GhHDA13	GrHDA3	0.00277993	0.0276246	0.100632	segmental	Yes	5.31242
GhHDA14	GrHDA7	0.00899112	0.0252655	0.355865	segmental	Yes	4.85876
GhHDA16	GrHDA6	0.00450508	0.0151075	0.298201	segmental	Yes	2.90529
GhHDA18	GrHDA9	0.00459683	0.00752357	0.610991	segmental	Yes	1.44684
GhHDA17	GrHDA8	0.0106918	0.0168962	0.632794	segmental	Yes	3.24926
GhHDA1	GhHDA10	0.000866989	0.032784	0.0264455	segmental	Yes	6.30461
GhHDA4	GhHDA10	0.0732449	0.68735	0.106561	segmental	Yes	132.183
GhHDA4	GhHDA11	0.0235326	0.0560474	0.41987	segmental	Yes	10.7783
GhHDA3	GhHDA12	0.0245277	0.0575017	0.426557	segmental	Yes	11.058
GhHDA2	GhHDA13	0.0065026	0.0339041	0.191794	segmental	Yes	6.52001
GhHDA5	GhHDA14	0.00698376	0.0480934	0.145212	segmental	Yes	9.24873
GhHDA6	GhHDA15	0.00796622	0.0294065	0.2709	segmental	Yes	5.6551
GhHDA7	GhHDA16	0.00987544	0.0361282	0.273344	segmental	Yes	6.94774
GhHDA8	GhHDA17	0.152534	0.221371	0.689042	segmental	Yes	42.5714
GhHDA9	GhHDA18	0.0119109	0.0357565	0.333112	segmental	Yes	6.87625
