# Supplementary material for: Genome-wide identification and expression patterns analysis of the RPD3/HDA1 gene family in cotton
Source: BMC Genomics. 2020 Sep 18;21:643. doi: 10.1186/s12864-020-07069-w (PMC7501681; doi:10.1186/s12864-020-07069-w)
Supplement: Supplementary file 7 — Additional file 7: Table S6. Cis-acting elements in the promoters of GhRPD3 genes. [file 12864_2020_7069_MOESM7_ESM.xlsx]

## Sheet: Sheet1
Table S6. Cis-acting elements in the promoters of GhRPD3 genes
Gene ID	Gene name	MeJA	ABA	SA	GA	IAA	defense and stress	cold	drought	wound	light
Ghir_A01G001410.1	GhHDA1	0	1	1	0	0	0	0	0	0	12
Ghir_A03G007210.1	GhHDA2	1	2	1	1	0	2	2	4	0	15
Ghir_A03G008200.1	GhHDA3	1	0	0	0	1	0	1	0	0	15
Ghir_A03G018610.1	GhHDA4	1	0	0	0	0	0	0	0	0	5
Ghir_A05G039610.1	GhHDA5	0	0	0	1	1	1	0	2	0	14
Ghir_A09G010210.1	GhHDA6	1	0	0	1	2	0	0	0	0	12
Ghir_A12G027820.1	GhHDA7	2	0	0	1	1	0	0	0	0	10
Ghir_A13G019980.1	GhHDA8	2	2	1	0	0	0	2	0	0	15
Ghir_A13G023460.1	GhHDA9	2	1	0	0	0	0	1	0	0	11
Ghir_D01G001410.1	GhHDA10	0	1	0	0	0	0	0	0	0	12
Ghir_D02G019970.1	GhHDA11	2	1	0	0	0	0	0	0	0	8
Ghir_D03G010660.1	GhHDA12	5	0	0	0	1	0	0	4	0	4
Ghir_D03G011510.1	GhHDA13	2	4	1	2	1	1	1	1	0	11
Ghir_D04G003510.1	GhHDA14	0	1	0	1	0	1	5	2	0	9
Ghir_D09G009940.1	GhHDA15	2	2	1	0	2	0	0	0	1	12
Ghir_D12G027930.1	GhHDA16	1	0	0	0	1	0	0	1	0	7
Ghir_D13G020760.1	GhHDA17	0	1	0	1	0	3	1	0	0	11
Ghir_D13G024090.1	GhHDA18	1	1	0	0	0	0	0	0	0	9
	SUM	23	17	5	8	10	8	13	14	1	192
