# Supplementary material for: Genome-wide identification and expression patterns analysis of the RPD3/HDA1 gene family in cotton
Source: BMC Genomics. 2020 Sep 18;21:643. doi: 10.1186/s12864-020-07069-w (PMC7501681; doi:10.1186/s12864-020-07069-w)
Supplement: Supplementary file 9 — Additional file 9: Table S7. The FPKM value of GhRPD3 genes in different tissues and under four different abiotic stresses. [file 12864_2020_7069_MOESM9_ESM.xlsx]

## Sheet: Sheet1
Table S7. The FPKM value of GhRPD3 genes in different tissues and under four different abiotic stresses
Gene name	anther	pistil	bract	sepal	petal	filament	torus	root	leaf	stem	ovule_10DPA	fiber_10DPA		0h	4°C_1h	4°C_3h	4°C_6h	4°C_12h	37°C_1h	37°C_3h	37°C_6h	37°C_12h	PEG_1h	PEG_3h	PEG_6h	PEG_12h	NaCl_1h	NaCl_3h	NaCl_6h	NaCl_12h
GhHDA1	15.2457	19.6688	20.5723	20.0844	15.2693	18.1822	19.4114	29.6415	21.3014	22.5331	16.0012	6.35502		11.1638	16.8269	14.9319	14.1701	13.9648	23.3837	17.0996	16.6994	15.3429	16.5882	18.613	22.1268	22.443	15.7519	16.0525	13.5461	24.5133
GhHDA2	6.86576	9.72824	8.37069	8.87744	4.47036	7.70977	10.7386	14.4337	6.75654	9.90805	16.8826	8.78879		5.94438	7.46817	7.92047	7.14275	8.28606	7.6826	6.99001	7.32213	6.14748	7.03922	8.94027	10.2571	11.2944	7.219	6.97001	10.3346	7.52675
GhHDA3	1.18143	2.16481	3.33832	2.9028	1.16283	1.1852	3.77867	3.88183	2.9411	3.56379	5.35369	3.3298		4.86995	5.47029	4.62926	4.06414	2.66843	1.54985	4.01659	3.27515	3.30519	5.14275	4.84964	4.38671	5.09506	2.89285	4.07011	5.3816	4.73648
GhHDA4	0.515922	2.12565	1.38492	0.635792	0.363015	0.536061	0.495555	0.917137	2.01618	1.32834	2.08605	4.70104		1.11386	0.173364	0.392201	0.804359	0.636454	3.89038	0.79442	3.55297	4.05247	0.453133	0.632295	1.5109	0.799344	0.76539	2.62864	0.346778	0.261787
GhHDA5	3.99397	29.0323	10.2448	13.6292	3.32471	2.59751	4.59138	1.06828	17.6584	4.99964	1.79158	0.45122		0.584634	0.369251	0.281932	1.94231	14.7138	9.13405	1.75505	13.2242	55.6903	0.863053	4.32879	2.1281	6.44254	0.289577	7.78064	0.712229	31.2745
GhHDA6	10.0562	7.02363	6.13314	8.35664	8.09466	7.46177	8.71955	10.419	8.94925	8.41015	5.82016	2.98567		11.4187	7.05793	12.3629	16.3813	11.0023	13.9386	15.4872	11.1276	15.6046	11.6233	9.48492	14.7871	12.8157	16.7812	9.05861	11.85	9.81752
GhHDA7	6.54889	5.6296	7.67426	8.18939	7.39548	3.94606	8.93263	13.3904	13.2146	9.89042	9.41352	3.7322		8.22099	9.75966	7.68645	10.3198	5.92118	7.66758	11.2257	12.4932	12.2141	9.64327	8.5385	13.623	11.2067	9.70038	9.56369	8.22197	7.0551
GhHDA8	4.58861	5.85718	3.05059	3.32431	4.13187	3.13764	3.15937	3.01441	0.929678	3.31317	2.83586	1.94037		3.07781	3.38762	5.18101	2.50645	4.10733	1.91618	4.37436	3.40735	4.34902	2.96613	4.50941	2.5192	5.06474	4.92974	3.76777	5.04089	4.58672
GhHDA9	0.937486	4.77023	0.956291	2.47086	0.114337	1.35072	2.29442	4.51354	4.10577	2.36414	2.80829	1.42983		4.62341	12.0811	9.03312	3.00479	9.856	4.70186	3.95286	7.59564	10.1412	5.84608	10.4128	3.49237	3.26151	8.08858	8.76631	10.1422	10.2478
GhHDA10	18.6354	30.3866	26.1702	24.1238	25.8628	22.5263	26.6168	35.2251	19.0367	27.6958	21.5583	8.86732		15.8455	19.0315	19.5732	23.6901	22.8396	28.3154	22.9896	19.9093	22.3861	23.382	26.6817	31.8865	29.7309	19.1721	21.639	20.5502	30.6235
GhHDA11	1.48398	1.88112	2.60258	1.12479	2.29252	0.824064	1.23535	2.33392	4.89605	2.72166	3.57865	7.21748		2.71719	0.88235	1.1488	5.64239	6.10395	35.4996	7.03663	8.6356	8.28012	4.43148	3.1074	6.52043	2.76253	3.89132	5.37715	1.52311	2.58708
GhHDA12	0.815878	6.67146	2.83255	2.50171	0.597034	0.881635	2.01038	2.6187	1.97716	3.14232	4.82654	3.37358		5.75745	10.6526	8.33171	4.76857	8.02021	3.02556	7.06554	7.69382	13.1371	5.37438	10.7705	5.63337	9.13777	21.3389	7.60798	10.6824	13.5315
GhHDA13	4.64886	8.60702	4.35691	7.02689	5.14543	6.6061	12.4555	9.1598	5.17825	8.13187	15.3399	6.42088		5.71042	6.12367	6.40008	7.52363	6.0333	8.67453	4.78396	5.1002	6.6156	5.42837	8.02445	9.13044	9.44717	4.28241	4.50204	6.93241	5.79889
GhHDA14	0.0390149	12.6844	0.0209461	0.0604874	0.0237916	0.19323	0.253329	0.432027	1.24734	0.214663	1.14666	0.297522		1.18888	0.59651	0.578349	3.84342	11.0538	3.6111	4.28708	0.576323	32.4534	2.65567	5.22143	6.72398	6.46516	0.455425	11.9784	1.20131	17.7945
GhHDA15	7.52202	6.16183	5.18293	7.48356	5.69079	4.52777	5.86661	6.15846	5.67256	5.27479	4.77435	2.78118		12.0639	9.60581	14.0325	18.884	14.0128	14.8556	15.3159	10.1913	14.3667	13.4251	11.2061	16.2032	10.6797	12.6982	10.8139	15.5657	10.7652
GhHDA16	7.06585	7.98306	8.49578	11.7534	8.19122	6.03138	13.0139	15.397	13.8609	11.3729	13.2705	5.74379		9.81244	8.50697	7.58294	8.91594	6.16418	7.36614	9.9999	8.59914	11.102	9.90685	9.90061	12.9863	12.4662	11.0385	9.19099	9.64708	8.3751
GhHDA17	5.37548	6.94822	4.15223	5.51345	3.76302	3.02538	4.5205	3.53874	1.81371	4.09944	5.39439	8.14275		5.01439	4.20321	5.82731	4.96402	4.12954	3.88896	9.11103	8.24996	11.1382	7.69616	7.9901	5.42278	11.1359	10.8154	5.31078	8.06813	4.5745
GhHDA18	0.712446	2.02104	1.51581	1.66365	0.370091	0.53463	1.21252	2.13427	1.35209	1.59701	1.41682	1.65002		0.666532	1.48887	1.89058	0.982554	1.72794	1.88886	1.07888	2.39776	2.44837	1.28624	1.89783	1.6851	1.18374	2.73198	1.68606	1.44929	2.93413
