# Supplementary material for: Genome-wide identification and expression patterns analysis of the RPD3/HDA1 gene family in cotton
Source: BMC Genomics. 2020 Sep 18;21:643. doi: 10.1186/s12864-020-07069-w (PMC7501681; doi:10.1186/s12864-020-07069-w)
Supplement: Supplementary file 10 — Additional file 10: Table S8. Specific primers of GhRPD3 genes for qRT-PCR. [file 12864_2020_7069_MOESM10_ESM.xlsx]

## Sheet: Sheet3
GhActin-F	ATCCTCCGTCTTGACCTTG
GhActin-R	TGTCCGTCAGGCAACTCAT
	Fprimer		Rprimer
GhHDA1F	CGGAATGTTGCTCGTTGTTGGT	GhHDA1R	TTCATGTTGAGGCAGCTGGTCG
GhHDA2F	TGGACTTCCTCAACGCCGTTAC	GhHDA2R	CAAAAAGCCCATCGAACACGGG
GhHDA3F	GCTCAAGGTAGGATTGTCTTGGCA	GhHDA3R	TGGCCAGTATGCACTCAACACC
GhHDA4F	GACACCGAGCTTACTGAGGCTG	GhHDA4R	GGCATTGGACTGACATCTACACCA
GhHDA5F	ATGTGGTGGTCGCTGCGTATTT	GhHDA5R	CGGAATGAGTCTGCCACCGAAT
GhHDA6F	TCCTGGAACTGGTGATGTGAAGGA	GhHDA6R	CCCCAGCAAGAGAATCTGCTCC
GhHDA7F	GAAAGTGCTGCCCAATTCCTGC	GhHDA7R	AGCAGCATGTGCTGAATGCTCA
GhHDA8F	CGGGGAGTAATTTTGCCCCTGA	GhHDA8R	TCACCCCATCTGGACTGACCTT
GhHDA9F	TGATGGCTACGGTGAACTTGCT	GhHDA9R	GCAAGCCCCGCATTGTTGAAAA
GhHDA10F	CGGAATGTTGCTCGTTGTTGGT	GhHDA10R	TCATGTTGAGGCAGCTGATCGT
GhHDA11F	TCGAACCAGAGACGAGAGATCCA	GhHDA11R	GGCATTGGACTGACATCTACACCA
GhHDA12F	CGCTGTGGGGATGCTGACTATC	GhHDA12R	TGCATCAAACCCTGCAGACACT
GhHDA13F	CCATCTCCGACCCCGCTTATTC	GhHDA13R	CAAAAAGCCCATCGAACACGGG
GhHDA14F	TATGGAACTTTGGCGCAGAGCA	GhHDA14R	ATTGCAGGCACTCTAGCACTGG
GhHDA15F	GCTGGACTGTTGAAACCGGAGT	GhHDA15R	TCCAGTACTTGCATCGTGATCGT
GhHDA16F	GTTGAGTACCCTCTCGGGTGGA	GhHDA16R	ACTTCCAACACCGTAAGCAGGC
GhHDA17F	GGGGAGTAATTTTGCCCCCGAG	GhHDA17R	TGATCACCCCCTCTGGACTGAC
GhHDA18F	CGAAGGGTTTTACCGGTCGGAT	GhHDA18R	TTTGGGGATGAGAAGGACCCCA

## Sheet: Sheet4
Table S8. Specific primers of GhRPD3 genes for qRT-PCR
Gene name	Forward primers (5' to 3')	Reverse primers (5' to 3')
histone-3	ATCCTCCGTCTTGACCTTG	TGTCCGTCAGGCAACTCAT
GhHDA1	CGGAATGTTGCTCGTTGTTGGT	TTCATGTTGAGGCAGCTGGTCG
GhHDA2	TGGACTTCCTCAACGCCGTTAC	CAAAAAGCCCATCGAACACGGG
GhHDA3	GCTCAAGGTAGGATTGTCTTGGCA	TGGCCAGTATGCACTCAACACC
GhHDA4	GACACCGAGCTTACTGAGGCTG	GGCATTGGACTGACATCTACACCA
GhHDA5	ATGTGGTGGTCGCTGCGTATTT	CGGAATGAGTCTGCCACCGAAT
GhHDA6	TCCTGGAACTGGTGATGTGAAGGA	CCCCAGCAAGAGAATCTGCTCC
GhHDA7	GAAAGTGCTGCCCAATTCCTGC	AGCAGCATGTGCTGAATGCTCA
GhHDA8	CGGGGAGTAATTTTGCCCCTGA	TCACCCCATCTGGACTGACCTT
GhHDA9	TGATGGCTACGGTGAACTTGCT	GCAAGCCCCGCATTGTTGAAAA
GhHDA10	CGGAATGTTGCTCGTTGTTGGT	TCATGTTGAGGCAGCTGATCGT
GhHDA11	TCGAACCAGAGACGAGAGATCCA	GGCATTGGACTGACATCTACACCA
GhHDA12	CGCTGTGGGGATGCTGACTATC	TGCATCAAACCCTGCAGACACT
GhHDA13	CCATCTCCGACCCCGCTTATTC	CAAAAAGCCCATCGAACACGGG
GhHDA14	TATGGAACTTTGGCGCAGAGCA	ATTGCAGGCACTCTAGCACTGG
GhHDA15	GCTGGACTGTTGAAACCGGAGT	TCCAGTACTTGCATCGTGATCGT
GhHDA16	GTTGAGTACCCTCTCGGGTGGA	ACTTCCAACACCGTAAGCAGGC
GhHDA17	GGGGAGTAATTTTGCCCCCGAG	TGATCACCCCCTCTGGACTGAC
GhHDA18	CGAAGGGTTTTACCGGTCGGAT	TTTGGGGATGAGAAGGACCCCA
